# Supplementary material for: Comprehensive Two-Dimensional Gas Chromatography with a TOF MS Detector—An Effective Tool to Trace the Signature of Grape Varieties
Source: Molecules. 2024 Apr 26;29(9):1989. doi: 10.3390/molecules29091989 (PMC11085376; doi:10.3390/molecules29091989)
Supplement: Supplementary file 1 [file molecules-29-01989-s001.zip]

Archive with 1 entries (1 files):
- molecules-2953262-supplementary.pdf
